# Supplementary material for: Multi-omics network characterization reveals novel microRNA biomarkers and mechanisms for diagnosis and subtyping of kidney transplant rejection
Source: J Transl Med. 2021 Aug 13;19:346. doi: 10.1186/s12967-021-03025-8 (PMC8361655; doi:10.1186/s12967-021-03025-8)
Supplement: Supplementary file 1 — Additional file 1. CORE genes identified in this study. [file 12967_2021_3025_MOESM1_ESM.xlsx]

## Sheet: Result
Additional file 1. CORE genes identified in this study.
Gene symbol	DC	CC	BC
MAPK1	46	0.391524	0.162807
CDK1	46	0.363977	0.0750477
CDC42	40	0.351131	0.0887238
UBE2C	36	0.332762	0.0388295
CCNA2	33	0.336222	0.023839
H2AFX	29	0.334771	0.0430295
NRAS	27	0.34955	0.0505609
MAD2L1	27	0.332762	0.0127461
AURKB	27	0.338865	0.0190492
ACTB	26	0.333907	0.0608297
SKP2	25	0.332762	0.029015
CBFB	24	0.362617	0.0539822
AURKA	23	0.320132	0.0512496
RB1	23	0.358264	0.0396083
MAPK8	22	0.36194	0.0387771
STAT1	22	0.348294	0.0903414
SMURF2	21	0.294833	0.00885766
RAP1A	21	0.345196	0.0411544
DYNLL2	21	0.330494	0.0265295
NR3C1	20	0.357604	0.0427685
CCND1	20	0.334195	0.0106662
LYN	20	0.34767	0.0254394
CDKN1A	20	0.345196	0.0332849
KAT2B	19	0.329652	0.0338423
RACGAP1	19	0.317772	0.0103059
HMMR	19	0.306477	0.0112923
RAP1B	18	0.338569	0.0242626
STUB1	18	0.311396	0.0109495
SOCS1	18	0.296636	0.00995882
IRF1	17	0.305994	0.0145405
MDM2	17	0.324686	0.0310058
PPP2R5C	17	0.345196	0.0185553
TGFB1	17	0.323603	0.035574
IRF2	16	0.304314	0.0118776
SMAD2	16	0.327703	0.0342097
ARRB2	16	0.323333	0.0132961
TYMS	16	0.304314	0.0229294
GNAI2	15	0.321192	0.0240878
CCND3	15	0.32605	0.0119476
TNF	15	0.307448	0.0209258
PRKACB	14	0.335931	0.0364426
AGO4	14	0.306962	0.0210016
CDKN2A	14	0.317512	0.01113
CD44	14	0.307448	0.0263304
RASA1	14	0.33535	0.0193027
MAP2K6	14	0.329932	0.0280137
SDC2	14	0.332476	0.0347333
VAV1	14	0.320661	0.0210656
CASP3	13	0.320926	0.0466611
AKT3	13	0.332762	0.0279535
IQGAP1	11	0.337098	0.0131281
ATM	11	0.310649	0.0111319
CCNK	11	0.302181	0.0187945
RAD21	11	0.299614	0.0122572
SP100	11	0.293939	0.00744844
CEBPB	11	0.320926	0.0144066
PEBP1	10	0.331341	0.0136337
RUNX3	10	0.30941	0.00898347
QKI	9	0.318817	0.0464387
PAK2	9	0.310897	0.0167972
MAX	9	0.296636	0.0234996
CTSC	9	0.295957	0.0158958
DUSP1	9	0.320132	0.00875285
MAP3K14	8	0.300077	0.00872573
ROCK1	8	0.319868	0.010248
Selection criteria: DC > 7.1457 (Average), CC > 0.2933 (Average), BC > 0.0072 (Average)
Abbreviations: DC, degree centrality (DC); CC, closeness centrality; BC, betweenness centrality.
