# Supplementary material for: Multi-omics network characterization reveals novel microRNA biomarkers and mechanisms for diagnosis and subtyping of kidney transplant rejection
Source: J Transl Med. 2021 Aug 13;19:346. doi: 10.1186/s12967-021-03025-8 (PMC8361655; doi:10.1186/s12967-021-03025-8)
Supplement: Supplementary file 2 — Additional file 2. The constructed KTR-specific miR-PPIN. [file 12967_2021_3025_MOESM2_ESM.xlsx]

## Sheet: Result
Additional file 2.The constructed KTR-specific miR-PPIN.
miRNA-mRNA		PPIN
miR-23b-3p	ITSN2	ACAD9	NDUFA7
miR-500a-3p	SCP2	ACAD9	DBT
miR-192-5p	DPYSL2	ACAD9	NDUFC1
miR-378a-3p	PRKACB	ACAD9	NDUFAB1
miR-638	SF1	ACTB	ARPC3
miR-149-5p	SF1	ACTB	NR3C1
miR-149-5p	SHMT2	ACTB	IRF1
miR-193b-3p	SHMT2	ACTB	SMARCC1
miR-138-5p	ZNF35	ACTB	KAT2B
miR-181a-5p	BTBD10	ACTB	IQGAP1
miR-155-5p	AGO4	ACTB	SMARCA5
miR-149-5p	FXYD5	ACTB	FMNL2
miR-29b-3p	SNX11	ACTB	NCKAP1L
miR-181a-5p	DUSP5	ACTB	ARPC5
miR-23b-3p	DUSP5	ACTB	DCTN5
miR-29b-3p	DUSP2	ACTB	COPS6
miR-23b-3p	CHST7	ACTB	CASP3
miR-194-5p	DUSP1	ACTB	ING3
miR-30d-5p	TEX10	ACTB	ZYX
miR-181a-5p	DUSP6	ACTB	ARPC5L
miR-361-5p	DUSP6	ACTB	PHACTR2
let-7b-5p	DUSP6	ACTB	DR1
miR-30d-5p	RAPGEF6	ACTB	TPM3
miR-155-5p	RAPGEF6	ACTB	CASP7
miR-30d-5p	CHST2	ACTB	MSN
miR-222-3p	ADAM22	ACTB	DEK
miR-500a-3p	MBD2	ACTB	IRF2
let-7i-5p	MBD2	ACTB	GPS1
miR-194-5p	SNX16	ACTB	CDC42
miR-378a-3p	RIF1	ACTB	WIPF1
miR-214-3p	MSI2	ACVR1B	SMAD2
miR-378a-3p	MSI2	ACVR1B	ACVR2B
miR-155-5p	MSI2	ACVR2B	SMAD2
miR-181b-5p	MAP3K8	ACVR2B	SMURF2
miR-29b-3p	PIAS4	ADAM22	DLG4
miR-192-5p	CTNNBIP1	ADCY1	GNB4
miR-29b-3p	CTNNBIP1	ADCY1	CCR7
miR-16-5p	CTNNBIP1	ADCY1	PDE4D
miR-500a-3p	PIAS2	ADCY1	PDE4B
miR-502-5p	PIAS2	ADCY1	CXCL2
miR-192-5p	PKP4	ADCY1	PTGER4
miR-361-5p	PKP4	ADCY1	ADRB2
miR-23b-3p	PKP4	ADCY1	PRKACB
miR-100-5p	RAP1B	ADCY1	GNAI2
miR-149-5p	RAP1B	ADRB2	ARPC3
miR-23b-3p	RAP1A	ADRB2	GNB4
miR-155-5p	RAP1A	ADRB2	ARPC5
miR-214-3p	PTEN	ADRB2	PTGER4
miR-29b-3p	PTEN	ADRB2	ITSN2
miR-222-3p	PTEN	ADRB2	GNAI2
miR-23b-3p	PTEN	ADRB2	PRKACB
miR-638	DHPS	ADRB2	GRK5
miR-194-5p	RABGGTB	ADRB2	ARRB2
miR-138-5p	TNFRSF1A	AFTPH	SEC24D
miR-192-5p	ARL4C	AFTPH	AP3S1
let-7i-5p	BMP2K	AFTPH	SEC23A
miR-24-3p	TOP1	AFTPH	AP1S2
miR-149-5p	TOP1	AGO4	CCND1
miR-23b-3p	TOP1	AGO4	MDM2
miR-23b-3p	KRIT1	AGO4	EED
miR-23b-3p	E2F8	AGO4	KAT2B
miR-155-5p	TM6SF1	AGO4	CBX2
miR-29b-3p	TRIM37	AGO4	EZH2
miR-222-3p	ICAM1	AGO4	PTEN
miR-155-5p	ICAM1	AGO4	CCND3
miR-378a-3p	FBXO9	AGO4	DCP2
miR-192-5p	SOAT1	AGO4	CBFB
miR-23b-3p	SDC2	AGO4	ETS1
miR-23b-3p	ZBTB1	AGO4	H2AFX
miR-192-5p	RACGAP1	AGO4	CDKN2A
miR-181a-5p	ATPAF2	AGO4	DICER1
miR-181b-5p	ATPAF2	AKAP10	PRKACB
miR-181a-5p	MRPS23	AKT3	MAPK1
miR-181b-5p	MRPS23	AKT3	TRIB3
miR-24-3p	RAP2C	AKT3	GNB4
miR-532-5p	KIN	AKT3	MDM2
miR-23b-3p	RAP2B	AKT3	MAP3K8
miR-192-5p	ARHGEF3	AKT3	PIK3CD
miR-138-5p	ARHGEF3	AKT3	BRPF3
miR-222-3p	MRPS35	AKT3	CBFB
miR-23b-3p	MAP3K3	AKT3	MAP3K14
miR-192-5p	GAD1	AKT3	LYN
miR-181b-5p	KLHL5	AKT3	NOS3
miR-155-5p	KLHL5	AKT3	CDKN1A
miR-361-5p	NDUFAB1	AKT3	PPP2R5C
miR-23b-3p	PRDM1	ALDH2	DBT
let-7b-5p	PRDM1	ALDH2	CNDP2
miR-222-3p	ETS1	ALDH2	GATM
miR-193b-3p	ETS1	ALDH9A1	CNDP2
miR-155-5p	ETS1	ALDH9A1	DBT
miR-100-5p	IGF1R	ALDH9A1	GATM
miR-181b-5p	IGF1R	AP1S2	CD74
miR-194-5p	IGF1R	AP1S2	AP3S1
miR-138-5p	IGF1R	AP1S2	SNX5
miR-378a-3p	IGF1R	AP3S1	SNX5
miR-99a-5p	IGF1R	AP3S1	CDC73
miR-145-5p	IGF1R	ARHGAP29	CDC42
miR-16-5p	TXN2	ARHGEF12	GNB4
miR-145-5p	TMOD3	ARHGEF12	CD44
let-7i-5p	ADAM15	ARHGEF12	ROCK1
let-7b-5p	ADAM15	ARHGEF12	CDC42
miR-378a-3p	GRK5	ARHGEF12	GNA13
miR-149-5p	GRK5	ARHGEF3	CDC42
miR-23b-3p	GRK5	ARID4B	MBD2
miR-532-5p	GRK5	ARID4B	DNMT1
miR-194-5p	ECT2	ARID4B	H2AFX
miR-455-5p	TNFAIP8	ARID4B	SMARCA5
miR-23b-3p	TNFAIP3	ARID4B	SAP30L
miR-155-5p	MYBL1	ARID4B	SAP30
miR-23b-3p	ELF4	ARPC3	ITSN2
let-7b-5p	ELF4	ARPC3	ARRB2
miR-455-5p	ZMYND11	ARPC3	NCKAP1L
miR-181a-5p	RALA	ARPC3	MYO5A
miR-29b-3p	TBX21	ARPC3	CAPZA2
miR-23b-3p	BNIP2	ARPC3	WIPF1
miR-24-3p	RRM2	ARPC3	CDC42
miR-30d-5p	RRM2	ARPC3	ARPC5
miR-145-5p	BNIP3	ARPC3	ARPC5L
let-7i-5p	SUOX	ARPC5	NCKAP1L
miR-16-5p	WIPF1	ARPC5	ARPC5L
miR-149-5p	SMC4	ARPC5	ITSN2
miR-222-3p	TFG	ARPC5	ARRB2
miR-16-5p	FAM122C	ARPC5	MYO5A
miR-155-5p	VPS18	ARPC5	CDC42
miR-23b-3p	MBNL1	ARPC5	WIPF1
miR-532-5p	PRKCH	ARRB2	MAPK1
miR-24-3p	VPS28	ARRB2	RAP1B
miR-193b-3p	VPS28	ARRB2	PEBP1
miR-423-3p	CFD	ARRB2	IQGAP1
miR-30d-5p	MCAT	ARRB2	ITSN2
miR-149-5p	MCAT	ARRB2	QKI
miR-500a-3p	POU6F1	ARRB2	NRAS
miR-155-5p	MOCS2	ARRB2	RAP1A
miR-145-5p	MOCS2	ARRB2	FGR
miR-145-5p	CDKN1A	ARRB2	GRK5
miR-423-3p	CDKN1A	ARRB2	PPP2R5C
miR-16-5p	SETD3	ARRB2	CSNK1A1
miR-16-5p	TPI1	ARRB2	LYN
let-7i-5p	KIFC2	ASB1	STUB1
let-7b-5p	KIFC2	ASB1	FBXO9
miR-30d-5p	EXOC6	ASB1	RNF138
miR-361-5p	WDR26	ASB1	TRIM37
miR-149-5p	ADCY1	ASB1	SMURF2
miR-29b-3p	RPS15A	ASB1	RNF213
miR-155-5p	MBNL3	ASB1	GPS1
miR-24-3p	CDKN2A	ASB1	KLHL5
miR-29b-3p	CDKN2A	ASB1	RNF6
miR-16-5p	IL10RB	ASB1	UBE2C
miR-361-5p	GATM	ASB1	NEDD4L
miR-155-5p	GATM	ASB1	UBE2J1
miR-23b-3p	FOSB	ASB1	SKP2
let-7i-5p	FAM49B	ASB1	SOCS1
miR-502-5p	TNC	ASB1	COPS6
miR-149-5p	TNF	ASB1	ASB13
miR-30d-5p	IFNAR2	ASB13	STUB1
miR-23b-3p	TPM3	ASB13	FBXO9
let-7b-5p	TPM3	ASB13	RNF138
miR-145-5p	TPM3	ASB13	TRIM37
miR-16-5p	TPM3	ASB13	SMURF2
miR-193b-3p	TRAFD1	ASB13	SKP2
miR-214-3p	FAM91A1	ASB13	COPS6
miR-138-5p	FAM91A1	ASB13	SOCS1
miR-155-5p	FAM91A1	ASB13	UBE2C
miR-16-5p	FAM91A1	ASB13	RNF213
miR-361-5p	FKBP4	ASB13	GPS1
miR-378a-3p	FKBP4	ASB13	KLHL5
miR-222-3p	TOX	ASB13	RNF6
miR-181a-5p	IPPK	ASB13	NEDD4L
miR-23b-3p	IPPK	ASB13	UBE2J1
miR-502-5p	INSIG1	ATF1	CREM
miR-29b-3p	INSIG1	ATM	RIF1
miR-361-5p	HMMR	ATM	MDM2
miR-145-5p	MAP2K6	ATM	TOPBP1
miR-29b-3p	MCL1	ATM	PIAS4
miR-181a-5p	MCL1	ATM	CCNA2
miR-361-5p	MCL1	ATM	CCNK
miR-181b-5p	MCL1	ATM	MAPK8
miR-193b-3p	MCL1	ATM	WHSC1
miR-16-5p	MCL1	ATM	LIG4
miR-378a-3p	UVRAG	ATM	H2AFX
let-7i-5p	COPS6	ATM	FANCD2
miR-155-5p	MAP3K14	ATP5G1	GRPEL1
miR-638	OSCP1	ATP5G1	HSPA9
miR-23b-3p	PHACTR2	ATP5G1	ATP5H
miR-181a-5p	ZNF763	ATP5G1	COQ2
miR-181b-5p	ALDH9A1	ATP5G1	MDH2
miR-23b-3p	ALDH9A1	ATP5G1	TOMM20
miR-138-5p	CEBPA	ATP5G1	SLC25A13
miR-155-5p	CEBPB	ATP5H	SOD1
miR-149-5p	DNAJB2	ATP5H	NDUFA7
miR-29b-3p	KIAA0101	ATP5H	NDUFAB1
miR-30d-5p	CTH	ATP5H	UQCRFS1
miR-222-3p	IFIT2	AUH	MCCC1
miR-29b-3p	HLA-J	AUH	MCCC2
miR-181a-5p	HLA-B	AURKA	PRIM1
miR-181b-5p	HLA-B	AURKA	UBE2T
miR-181a-5p	HLA-C	AURKA	KIAA0101
miR-181b-5p	HLA-C	AURKA	DTL
miR-23b-3p	HLA-C	AURKA	CPEB4
miR-23b-3p	HLA-A	AURKA	CEP41
miR-23b-3p	HLA-G	AURKA	TYMS
miR-149-5p	HLA-E	AURKA	RRM2
miR-23b-3p	KIAA0922	AURKA	CALU
miR-16-5p	SH2D2A	AURKA	CEP55
miR-181a-5p	PDCD10	AURKA	RASA1
miR-222-3p	PDCD10	AURKA	MELK
miR-30d-5p	FAM43A	AURKA	ECT2
miR-181a-5p	FAM43A	AURKA	RACGAP1
miR-181b-5p	FAM43A	AURKA	FOXM1
miR-500a-3p	SLC22A7	AURKA	GADD45A
miR-361-5p	SLC22A7	AURKA	AURKAIP1
miR-532-5p	SLC22A7	AURKA	MAD2L1
miR-23b-3p	TMED5	AURKA	CCNA2
miR-145-5p	PARP8	AURKA	AURKB
miR-192-5p	TYMS	AURKA	HMMR
miR-145-5p	GINS3	AURKA	UBE2C
miR-214-3p	SPCS3	AURKA	CDK1
miR-192-5p	SPCS3	AURKAIP1	MRPS35
let-7b-5p	SPCS3	AURKAIP1	MRPS18B
miR-24-3p	CNDP2	AURKAIP1	MRPL3
miR-181a-5p	DOCK10	AURKAIP1	MRPS23
miR-181b-5p	DOCK10	AURKAIP1	MRPL35
miR-23b-3p	DOCK10	AURKAIP1	MRPS2
miR-155-5p	LIG4	AURKB	PEBP1
miR-193b-3p	PMAIP1	AURKB	CCNA2
miR-23b-3p	PMAIP1	AURKB	RASA1
miR-145-5p	PMAIP1	AURKB	MAD2L1
let-7i-5p	DARS	AURKB	RAD21
miR-222-3p	SELE	AURKB	MELK
miR-155-5p	SELE	AURKB	KIAA0101
miR-181a-5p	COQ2	AURKB	E2F8
miR-181b-5p	COQ2	AURKB	MCM10
miR-502-5p	DIAPH2	AURKB	DTL
miR-23b-3p	ZCCHC2	AURKB	HMMR
miR-192-5p	DBT	AURKB	DYNLL2
miR-30d-5p	TOPBP1	AURKB	CEP55
miR-181a-5p	TOPBP1	AURKB	ECT2
miR-181b-5p	TOPBP1	AURKB	NUDC
miR-23b-3p	TOPBP1	AURKB	PPP2R5C
miR-193b-3p	PLAUR	AURKB	CDC42
let-7i-5p	PLAUR	AURKB	TYMS
miR-23b-3p	PLAUR	AURKB	CENPQ
let-7b-5p	PLAUR	AURKB	FOXM1
miR-155-5p	SAP30L	AURKB	RRM2
miR-155-5p	NOS3	AURKB	KIF2A
miR-23b-3p	DEK	AURKB	SMC4
miR-145-5p	ZFYVE9	AURKB	RACGAP1
miR-181a-5p	TBPL1	AURKB	UBE2C
miR-181b-5p	TBPL1	AURKB	CDK1
miR-30d-5p	PPARGC1B	BACH1	TOPBP1
miR-30d-5p	LYN	BIN2	VCAM1
let-7i-5p	LYN	BIN2	FSCN1
miR-181a-5p	LRBA	BIRC3	TNFRSF1A
miR-24-3p	SETX	BIRC3	MYD88
miR-23b-3p	SETX	BIRC3	MAP4K4
miR-192-5p	NIPBL	BIRC3	NSMAF
miR-181a-5p	NIPBL	BIRC3	FAS
miR-181b-5p	NIPBL	BIRC3	CYLD
miR-149-5p	FGFBP1	BIRC3	CASP2
miR-23b-3p	ELOVL5	BIRC3	MAP3K14
miR-23b-3p	ELOVL6	BIRC3	TNFAIP3
miR-149-5p	DYNLL2	BIRC3	CASP7
miR-16-5p	CDC42EP2	BIRC3	TNF
miR-16-5p	DLD	BIRC3	CASP3
miR-214-3p	UCP2	BIRC3	TLR4
miR-16-5p	UCP2	BNIP2	MEF2A
miR-145-5p	STAT1	BNIP2	MAP2K6
miR-193b-3p	MDH2	BNIP2	CDC42
miR-193b-3p	SLC16A6	CACNA1D	GNB4
miR-23b-3p	SLC16A6	CACNA1D	PRKACB
miR-574-3p	KPNA4	CACNA1D	GNAI2
miR-149-5p	KPNA4	CALU	TNC
miR-23b-3p	KPNA4	CALU	SDC2
miR-23b-3p	KPNA3	CALU	FBN1
miR-16-5p	KPNA3	CALU	CSF1
miR-145-5p	FSCN1	CAPZA2	FKBP4
miR-181a-5p	NSMAF	CAPZA2	NR3C1
miR-181b-5p	NSMAF	CAPZA2	GALNT1
miR-361-5p	MAX	CAPZA2	S100B
miR-149-5p	MAX	CAPZA2	DCTN5
miR-193b-3p	MAX	CAPZA2	SPTBN1
miR-16-5p	STK33	CAPZA2	CD55
miR-30d-5p	SOCS1	CAPZA2	FOLR1
miR-149-5p	SOCS1	CAPZA2	KIF2A
let-7i-5p	SOCS1	CAPZA2	RACGAP1
miR-155-5p	SOCS1	CAPZA2	DYNLL2
miR-214-3p	SOCS7	CASP2	TNFRSF1A
miR-145-5p	SOCS7	CASP2	CASP3
miR-361-5p	DR1	CASP2	MAP3K14
miR-378a-3p	DR1	CASP2	TANK
miR-155-5p	BRPF3	CASP2	MAP4K4
miR-23b-3p	TNFRSF10B	CASP2	TNF
miR-145-5p	TNFRSF10B	CASP2	CASP7
miR-222-3p	MDM2	CASP3	RB1
miR-145-5p	MDM2	CASP3	TNFRSF10B
miR-155-5p	MYD88	CASP3	SDC2
miR-30d-5p	PIK3CD	CASP3	TJP2
miR-24-3p	MCM10	CASP3	CASP7
miR-192-5p	MCM10	CASP3	STK4
miR-149-5p	FOXM1	CASP3	PAK2
miR-149-5p	MRPL3	CASP3	TOP1
miR-23b-3p	PPP1R12A	CASP3	CDKN1A
miR-155-5p	DBF4	CASP3	ROCK1
miR-192-5p	DTL	CASP7	FAS
miR-222-3p	SLC25A13	CASP7	FAF1
miR-378a-3p	SLC25A13	CBFB	MAPK1
miR-181b-5p	CNNM2	CBFB	STUB1
let-7b-5p	SLC25A24	CBFB	TGFB1
miR-222-3p	SLC25A37	CBFB	CCND1
miR-181b-5p	SLC25A37	CBFB	IFNG
miR-532-5p	SLC25A32	CBFB	NR3C1
let-7b-5p	SLC25A32	CBFB	SMARCC1
miR-23b-3p	LPGAT1	CBFB	KAT2B
miR-378a-3p	GCC1	CBFB	RB1
miR-23b-3p	GCC1	CBFB	ITGA5
miR-16-5p	CHORDC1	CBFB	PPM1D
miR-500a-3p	LAP3	CBFB	CBX2
let-7b-5p	ZNF710	CBFB	PPARGC1B
miR-149-5p	UBE2J1	CBFB	STAT1
miR-30d-5p	DHX30	CBFB	RUNX2
miR-194-5p	MIER1	CBFB	CCND3
miR-23b-3p	MIER1	CBFB	CDK1
miR-16-5p	ZNF701	CBFB	RUNX3
miR-23b-3p	N4BP1	CBFB	CDKN1A
miR-181b-5p	SNX5	CBFB	TCF12
miR-23b-3p	SNX5	CBFB	H2AFX
miR-500a-3p	SNX6	CBFB	NR4A3
miR-361-5p	MMD	CBX2	EED
let-7i-5p	ACAD9	CBX2	UBE2C
miR-16-5p	MRPS2	CBX2	H2AFX
miR-378a-3p	MNT	CBX2	EZH1
miR-23b-3p	PGRMC2	CBX2	EZH2
miR-181a-5p	HEATR3	CCM2	MAP3K3
miR-532-5p	CRIPT	CCM2	KRIT1
miR-192-5p	MAD2L1	CCM2	PDCD10
let-7b-5p	RTKN	CCNA2	CCND1
miR-145-5p	RTKN	CCNA2	MDM2
miR-214-3p	MPI	CCNA2	CCNE1
miR-24-3p	MPI	CCNA2	PIAS4
miR-30d-5p	MPI	CCNA2	RB1
miR-361-5p	MPI	CCNA2	PRIM1
miR-181a-5p	CPOX	CCNA2	CCND3
miR-361-5p	CPOX	CCNA2	CCNK
miR-138-5p	CCND3	CCNA2	DEPDC1
miR-16-5p	CCND3	CCNA2	HMMR
miR-193b-3p	CCND1	CCNA2	SMC4
miR-23b-3p	CCND1	CCNA2	DTL
let-7b-5p	CCND1	CCNA2	TYMS
miR-155-5p	CCND1	CCNA2	RACGAP1
miR-16-5p	CCND1	CCNA2	WHSC1
let-7b-5p	PDGFRA	CCNA2	MCM10
miR-138-5p	CCNE1	CCNA2	E2F8
miR-16-5p	CCNE1	CCNA2	ECT2
miR-16-5p	NPR3	CCNA2	CEP55
miR-378a-3p	EBP	CCNA2	KIAA0101
miR-149-5p	EBP	CCNA2	MELK
miR-638	HMGA1	CCNA2	RRM2
let-7b-5p	HMGA1	CCNA2	H2AFX
miR-16-5p	HMGA1	CCNA2	WEE1
miR-192-5p	MSN	CCNA2	SKP2
miR-339-5p	LSM14B	CCNA2	FOXM1
miR-181b-5p	RBM26	CCNA2	UBE2C
miR-23b-3p	RBM26	CCNA2	CDK1
miR-361-5p	HMGB2	CCNA2	CDKN1A
miR-23b-3p	HMGB2	CCNA2	MAD2L1
miR-23b-3p	UQCRFS1	CCND1	CCNK
miR-155-5p	UQCRFS1	CCND1	MCM10
miR-192-5p	LRRFIP1	CCND1	CCND3
miR-361-5p	ARHGEF12	CCND1	SMARCC1
miR-30d-5p	EED	CCND1	LYN
miR-29b-3p	EED	CCND1	CCNE1
miR-181a-5p	EED	CCND1	H2AFX
miR-138-5p	EED	CCND1	GADD45A
miR-222-3p	MMP1	CCND1	KAT2B
miR-145-5p	MMP1	CCND1	TCF7L2
miR-378a-3p	UTP18	CCND1	SKP2
miR-30d-5p	MUT	CCND1	RUNX3
miR-155-5p	MUT	CCND1	FOXM1
miR-24-3p	CCNA2	CCND1	CDK1
miR-29b-3p	CCNA2	CCND1	CDKN2A
let-7b-5p	CCNA2	CCND1	RB1
miR-145-5p	CCNA2	CCND1	CDKN1A
miR-24-3p	IRF1	CCND3	FABP4
miR-193b-3p	IRF1	CCND3	CCNE1
miR-23b-3p	IRF1	CCND3	RB1
miR-23b-3p	IRF2	CCND3	SKP2
miR-24-3p	ACVR1B	CCND3	CCNK
miR-149-5p	ACVR1B	CCND3	MCM10
miR-23b-3p	TNKS2	CCND3	CDC14B
miR-192-5p	ACVR2B	CCND3	LYN
miR-194-5p	ACVR2B	CCND3	CDKN2A
miR-155-5p	ACVR2B	CCND3	CDK1
miR-155-5p	SOD1	CCND3	CDKN1A
miR-24-3p	TAF5	CCNE1	MAX
miR-16-5p	ASB1	CCNE1	WEE1
miR-361-5p	GLDC	CCNE1	FOXM1
miR-145-5p	RAPH1	CCNE1	SKP2
miR-16-5p	RNF125	CCNE1	RB1
miR-23b-3p	NEDD4L	CCNE1	CDK1
miR-149-5p	PNPO	CCNE1	CDKN1A
miR-181a-5p	RAB3IP	CCNK	SMAD2
miR-181b-5p	RAB3IP	CCNK	FANCD2
miR-149-5p	PRDX6	CCNK	CDC73
miR-181b-5p	CYLD	CCNK	TAF5
miR-23b-3p	SLC6A6	CCNK	CDKN1A
miR-214-3p	CDK10	CCNK	POU2F2
miR-145-5p	CPEB4	CCNK	CDK1
miR-29b-3p	FAM101B	CCR7	GNB4
miR-99a-5p	AFTPH	CCR7	GNAI2
miR-361-5p	CCDC90B	CCR7	CXCL2
miR-361-5p	GCNT1	CD36	MED28
miR-30d-5p	TANK	CD36	SNAP23
let-7b-5p	FAM105A	CD36	FABP4
miR-155-5p	FAM105A	CD36	RAP2B
miR-194-5p	TMEM165	CD36	PLAUR
miR-149-5p	RNF138	CD36	RAP1A
miR-502-5p	CHN1	CD36	TLR4
miR-194-5p	CHN1	CD44	CD74
let-7i-5p	GCNT4	CD44	IRF1
let-7b-5p	GCNT4	CD44	IQGAP1
miR-23b-3p	CARD8	CD44	SELE
miR-532-5p	CARD8	CD44	SP100
miR-16-5p	CARD8	CD44	HLA-C
miR-155-5p	RNF149	CD44	HLA-E
miR-145-5p	ZFP36	CD44	IRF2
miR-193b-3p	PHLDA2	CD44	HMMR
miR-23b-3p	MELK	CD44	HLA-A
miR-145-5p	ERG	CD44	CDC42
miR-194-5p	HMBOX1	CD44	HLA-B
miR-29b-3p	EIF4E2	CD44	HLA-G
miR-23b-3p	MARCKS	CD55	DCTN5
miR-155-5p	ARL6IP5	CD55	SPTBN1
miR-145-5p	ARL6IP5	CD55	SLC25A24
miR-30d-5p	ARL6IP6	CD55	DYNLL2
let-7i-5p	MCCC2	CD55	FOLR1
miR-502-5p	MCCC1	CD72	LYN
miR-155-5p	TSHZ3	CD74	SEC23A
miR-30d-5p	RABGAP1L	CD74	SEC24D
miR-24-3p	FAF1	CD74	CTSC
miR-138-5p	C21orf59	CDC42	RAP1B
miR-155-5p	PALD1	CDC42	DOCK10
miR-23b-3p	MDFIC	CDC42	IQGAP1
miR-23b-3p	DCP2	CDC42	FMNL2
miR-138-5p	SLC20A1	CDC42	NCKAP1L
miR-23b-3p	MAP4K4	CDC42	MAD2L1
miR-16-5p	CA12	CDC42	ELMO1
miR-181a-5p	FAS	CDC42	GNAI2
miR-181b-5p	FAS	CDC42	PAK2
miR-23b-3p	FAS	CDC42	NUDC
miR-532-5p	TJP2	CDC42	CENPQ
miR-361-5p	ARID4B	CDC42	MEF2A
miR-149-5p	NUCKS1	CDC42	ITSN2
miR-23b-3p	NUCKS1	CDC42	PAK3
miR-155-5p	TOMM20	CDC42	RAP1A
miR-138-5p	TMEM143	CDC42	DOCK9
miR-16-5p	TMEM143	CDC42	PIK3CD
miR-23b-3p	POGZ	CDC42	WIPF1
miR-638	ELMO1	CDC42	ECT2
miR-29b-3p	NID1	CDC42	MAPK8
miR-361-5p	SDCBP	CDC42	ROCK1
miR-149-5p	SDCBP	CDC42	PPP2R5C
miR-23b-3p	SDCBP	CDC42	CSNK1A1
miR-155-5p	SDCBP	CDC42	DYNLL2
miR-532-5p	HSPA9	CDC42	KIF2A
miR-24-3p	TGFB1	CDC42	GNA13
miR-23b-3p	DLG2	CDC42	MAP2K6
miR-502-5p	DLG4	CDC42	PPP1R12A
miR-181a-5p	TGFBI	CDC42	CHN1
miR-181b-5p	TGFBI	CDC42	VAV1
miR-502-5p	DOCK9	CDC42	RACGAP1
miR-192-5p	CXCL2	CDC7	DBF4
miR-532-5p	CXCL2	CDC7	PRIM1
miR-30d-5p	ALDH2	CDC7	CDK1
miR-361-5p	PDE4B	CDC7	CDKN1A
miR-23b-3p	PDE4B	CDC7	CDKN2A
miR-378a-3p	PDE4D	CDC7	MCM10
miR-378a-3p	FGR	CDC73	TLE4
miR-149-5p	POLDIP2	CDC73	TCF7L2
miR-138-5p	CMTM3	CDK1	CEP41
miR-181a-5p	WTAP	CDK1	MDM2
miR-181b-5p	WTAP	CDK1	CPEB4
miR-194-5p	WTAP	CDK1	RB1
miR-23b-3p	WTAP	CDK1	SKP2
miR-29b-3p	PMP22	CDK1	RASA1
miR-378a-3p	PMP22	CDK1	HMGB2
miR-145-5p	ATF1	CDK1	MAD2L1
let-7b-5p	NDST2	CDK1	RAD21
miR-500a-3p	AKT3	CDK1	MELK
miR-16-5p	AKT3	CDK1	KIAA0101
miR-155-5p	ATG3	CDK1	TYMS
miR-29b-3p	CDCA4	CDK1	NUDC
miR-181a-5p	CDCA4	CDK1	EZH2
miR-181b-5p	CDCA4	CDK1	CENPQ
miR-16-5p	RNF213	CDK1	FOXM1
miR-361-5p	OSBPL11	CDK1	UBE2C
miR-100-5p	ZNF483	CDK1	SMC4
miR-99b-5p	ZNF483	CDK1	PRIM1
miR-99a-5p	ZNF483	CDK1	RRM2
miR-532-5p	SPHK2	CDK1	DTL
miR-30d-5p	MED28	CDK1	UBE2T
miR-192-5p	MED28	CDK1	PRKACB
miR-29b-3p	MED28	CDK1	GADD45A
let-7b-5p	NRAS	CDK1	CEP55
miR-145-5p	NRAS	CDK1	ECT2
miR-193b-3p	ABCB10	CDK1	HMMR
miR-361-5p	SIGLEC1	CDK1	DEPDC1
miR-23b-3p	CRLF3	CDK1	DYNLL2
miR-222-3p	CENPQ	CDK1	MCM10
miR-30d-5p	EBAG9	CDK1	RAB3IP
miR-23b-3p	FRK	CDK1	PPP2R5C
miR-194-5p	FRYL	CDK1	KIF2A
miR-149-5p	NUDT18	CDK1	H2AFX
miR-378a-3p	IL6ST	CDK1	RACGAP1
miR-16-5p	CD274	CDK1	CDKN1A
miR-192-5p	TXNDC9	CDK1	WEE1
miR-378a-3p	CREM	CDKN1A	RB1
miR-532-5p	CREM	CDKN1A	SKP2
miR-155-5p	LIN7C	CDKN1A	PTP4A2
miR-24-3p	CORO1A	CDKN1A	UBE2C
miR-222-3p	CORO1A	CDKN1A	MAPK8
miR-23b-3p	EIF4EBP2	CDKN1A	RUNX3
miR-29b-3p	ARPC5	CDKN1A	MCM10
miR-145-5p	ARPC5	CDKN1A	LYN
miR-155-5p	ARPC3	CDKN1A	HIF1A
miR-181b-5p	DMXL2	CDKN1A	CDKN2A
miR-378a-3p	DMXL2	CDKN2A	MDM2
let-7b-5p	SNAP23	CDKN2A	RB1
miR-149-5p	CDC73	CDKN2A	CEBPB
miR-155-5p	CDC73	CDKN2A	FOXM1
miR-149-5p	ITGA5	CDKN2A	MAX
miR-23b-3p	ROCK1	CDKN2A	NRAS
miR-29b-3p	CDC42	CDKN2A	RUNX3
miR-532-5p	CDC42	CDKN2A	MCM10
miR-378a-3p	STUB1	CDKN2A	HIF1A
miR-222-3p	RECK	CDV3	PPP1R12A
miR-16-5p	RECK	CDV3	NDUFA7
let-7i-5p	MYO1F	CDV3	QKI
miR-145-5p	NUDT1	CEBPA	TGFB1
miR-145-5p	ACTB	CEBPA	MED28
miR-23b-3p	SMARCC1	CEBPA	FABP4
miR-30d-5p	CIRBP	CEBPA	RB1
miR-24-3p	TRIB3	CEBPA	CEBPB
miR-192-5p	TRIB3	CEBPA	RUNX2
miR-100-5p	EGR2	CEBPA	ETS1
miR-222-3p	SMARCA5	CEBPA	TNF
miR-100-5p	SMARCA5	CEBPA	MYBL1
miR-99b-5p	SMARCA5	CEBPB	MAPK1
miR-99a-5p	SMARCA5	CEBPB	MED28
miR-145-5p	MYO5A	CEBPB	EGR2
miR-181b-5p	CALU	CEBPB	FABP4
miR-378a-3p	CALU	CEBPB	SMAD2
miR-23b-3p	CALU	CEBPB	MYBL1
miR-574-3p	NRP2	CEBPB	UBE2C
miR-149-5p	NRP2	CEBPB	RUNX2
miR-149-5p	ICA1	CEBPB	KLF4
miR-30d-5p	AKAP10	CENPQ	SMARCA5
miR-339-5p	AKAP10	CENPQ	MAD2L1
miR-155-5p	AKAP10	CENPQ	RAD21
miR-23b-3p	IL15	CENPQ	NUDC
miR-23b-3p	DEPDC1	CENPQ	DYNLL2
miR-30d-5p	GNAI2	CENPQ	PPP2R5C
miR-222-3p	GNAI2	CENPQ	H2AFX
miR-138-5p	GNAI2	CENPQ	KIF2A
miR-29b-3p	CCNYL1	CEP41	HMMR
miR-361-5p	CCNYL1	CEP41	RAB3IP
miR-181a-5p	PEBP1	CEP55	MAD2L1
miR-181b-5p	PEBP1	CEP55	MELK
miR-500a-3p	NR3C1	CEP55	KIAA0101
miR-378a-3p	NR3C1	CEP55	TYMS
miR-192-5p	LOXL2	CEP55	FOXM1
miR-181a-5p	MORC3	CEP55	UBE2C
miR-155-5p	MORC3	CEP55	RRM2
miR-502-5p	C1orf43	CEP55	DTL
miR-29b-3p	UBE4B	CEP55	MCM10
miR-149-5p	MAP7D1	CEP55	ECT2
miR-155-5p	WDFY1	CEP55	DEPDC1
miR-30d-5p	WDFY2	CEP55	HMMR
miR-192-5p	CARS2	CEP55	RACGAP1
miR-155-5p	CARS2	CFD	TGFB1
miR-23b-3p	FBN2	CFD	SERPINE1
miR-149-5p	CACNA1D	CFD	SRGN
miR-155-5p	TBC1D14	CFD	F13A1
miR-155-5p	VCAM1	CFD	TEX264
miR-138-5p	UBE2C	CFD	FAM49B
miR-194-5p	HOOK3	CNDP2	GLS
miR-361-5p	HOOK2	CNDP2	GAD1
miR-222-3p	HOOK1	CNDP2	GATM
let-7i-5p	UBE2T	CNNM2	PTP4A2
miR-181b-5p	GNB4	COL4A1	COL4A2
miR-138-5p	MXD1	COPS6	FBXO9
miR-29b-3p	FBN1	COPS6	SKP2
miR-23b-3p	FBN1	COPS6	KLHL5
miR-361-5p	PHTF2	COPS6	DTL
miR-194-5p	HP1BP3	COPS6	GPS1
miR-138-5p	DMKN	COQ2	GRPEL1
miR-23b-3p	WHSC1	COQ2	HSPA9
miR-149-5p	NAV2	CREM	PRKACB
miR-339-5p	TAPBP	CSF1	TNC
miR-99b-5p	ASB13	CSF1	SDC2
miR-181a-5p	RNF6	CSF1	PTPN2
miR-181b-5p	RNF6	CSF1	FBN1
miR-455-5p	ADD3	CSNK1A1	CTNNBIP1
miR-222-3p	ADD3	CSNK1A1	PPP2R5C
miR-361-5p	ADD3	CTH	DLD
miR-23b-3p	ADD3	CTH	LAP3
miR-155-5p	ADD3	CTH	GOT2
miR-155-5p	CRYM	CTH	DBT
miR-361-5p	C8orf76	CTH	LDHB
miR-361-5p	SNTB1	CTH	MPST
miR-638	SNTB2	CTSC	MAPK1
miR-149-5p	SNTB2	CTSC	FOLR1
miR-16-5p	SNTB2	CTSC	FRK
miR-214-3p	ARPC5L	CTSC	TFG
miR-361-5p	ARPC5L	CTSC	PRDX6
miR-23b-3p	GLS	CTSC	SDCBP
miR-23b-3p	AP1S2	CTSC	SEC23A
miR-23b-3p	MAP1B	CTSC	SEC24D
miR-24-3p	LDHB	CXCL2	GNB4
miR-23b-3p	LDHB	CXCL2	GNAI2
miR-149-5p	NCKAP1L	CYLD	TNFRSF1A
miR-194-5p	SQLE	CYLD	STAT1
miR-23b-3p	KIAA1033	CYLD	TNF
miR-638	GNLY	DARS	SDCBP
miR-149-5p	PEA15	DBF4	PRIM1
miR-16-5p	CEP55	DBF4	MCM10
miR-181a-5p	KAT2B	DBT	DLD
miR-181b-5p	KAT2B	DCP2	LSM14B
miR-138-5p	ZEB2	DCP2	ZFP36
let-7i-5p	PLEKHO1	DCTN5	FKBP4
let-7b-5p	PLEKHO1	DCTN5	NR3C1
miR-155-5p	CSNK1A1	DCTN5	GALNT1
miR-155-5p	CEP41	DCTN5	FOLR1
miR-214-3p	CSF1	DCTN5	RACGAP1
miR-149-5p	CSF1	DCTN5	KIF2A
miR-23b-3p	CSF1	DCTN5	SPTBN1
miR-16-5p	CDC14B	DCTN5	DYNLL2
miR-378a-3p	PAPOLG	DEK	KAT2B
let-7i-5p	C18orf21	DEK	SMARCA5
miR-500a-3p	TLE4	DEK	H2AFX
miR-181a-5p	TLE4	DEPDC1	MAD2L1
miR-361-5p	TLE4	DEPDC1	MELK
miR-181b-5p	TLE4	DEPDC1	RRM2
miR-155-5p	TLE4	DEPDC1	ECT2
miR-145-5p	TLE4	DEPDC1	HMMR
miR-16-5p	TLE4	DHX30	RAB31
miR-23b-3p	CSNK1G3	DLD	GLS
miR-29b-3p	RAB31	DLD	GAD1
miR-149-5p	RAB31	DLD	SHMT2
miR-155-5p	CBFB	DLD	MDH2
miR-145-5p	CBFB	DLD	GLDC
miR-30d-5p	CCDC18	DLG2	DLG4
miR-222-3p	CCDC18	DLG4	MDM2
miR-194-5p	CCDC18	DLG4	MAP1B
miR-181b-5p	REEP3	DLG4	NRAS
miR-361-5p	DIDO1	DNMT1	MBD2
miR-30d-5p	CCDC50	DNMT1	EED
miR-222-3p	CCDC50	DNMT1	RB1
miR-16-5p	SELENBP1	DNMT1	SMARCA5
miR-30d-5p	ASCC3	DNMT1	SAP30
miR-361-5p	ASCC3	DNMT1	SAP30L
miR-532-5p	ASCC3	DNMT1	EZH2
miR-214-3p	PANK2	DNMT1	H2AFX
miR-23b-3p	PANK2	DPYSL2	SEMA3A
let-7b-5p	PANK2	DPYSL2	VPS28
miR-155-5p	C8orf4	DR1	KAT2B
miR-194-5p	TLN2	DR1	ING3
miR-149-5p	RALGDS	DTL	MAD2L1
miR-378a-3p	TRPM3	DTL	MELK
miR-222-3p	SPTBN1	DTL	KIAA0101
miR-23b-3p	SPTBN1	DTL	TYMS
miR-532-5p	RALGPS1	DTL	EZH2
miR-378a-3p	RAB8B	DTL	FOXM1
miR-149-5p	RAB8B	DTL	UBE2C
miR-23b-3p	RAB8B	DTL	PRIM1
miR-149-5p	VAV1	DTL	RRM2
let-7i-5p	TLR4	DTL	RACGAP1
miR-23b-3p	PTGER4	DTL	HMMR
miR-23b-3p	LHFPL2	DTL	UBE2T
miR-23b-3p	CAPZA2	DTL	MCM10
miR-502-5p	NARS2	DTL	GPS1
let-7i-5p	NARS2	DUSP1	MAPK1
miR-361-5p	DEXI	DUSP1	NR3C1
miR-222-3p	FANCD2	DUSP1	FOSB
let-7i-5p	FANCD2	DUSP1	RASA1
miR-29b-3p	EFNA5	DUSP1	RB1
miR-149-5p	MPST	DUSP1	DUSP2
miR-23b-3p	CBX2	DUSP1	DUSP6
miR-638	POU2F2	DUSP1	ZFP36
miR-29b-3p	ATP5G1	DUSP1	MAPK8
miR-29b-3p	CASP7	DUSP2	MAPK1
miR-30d-5p	CASP3	DUSP2	DUSP6
miR-138-5p	CASP3	DUSP2	MAPK8
miR-149-5p	CASP2	DUSP5	MAPK1
miR-181a-5p	SRGN	DUSP5	MAPK8
miR-181b-5p	SRGN	DUSP6	MAPK1
let-7i-5p	SRGN	DUSP6	MAPK8
miR-24-3p	H2AFX	DYNLL2	FKBP4
miR-138-5p	H2AFX	DYNLL2	NR3C1
miR-181a-5p	PPP2R5C	DYNLL2	GALNT1
miR-181b-5p	PPP2R5C	DYNLL2	MAD2L1
miR-16-5p	PPP2R5C	DYNLL2	RAD21
miR-145-5p	RASA1	DYNLL2	NUDC
miR-500a-3p	RBMS1	DYNLL2	MYO1F
miR-149-5p	COLEC12	DYNLL2	SPTBN1
miR-378a-3p	GNA13	DYNLL2	FOLR1
miR-155-5p	GNA13	DYNLL2	MAPK8
miR-214-3p	MAPK8	DYNLL2	MYO5A
miR-378a-3p	MAPK1	DYNLL2	KIF2A
miR-30d-5p	TCF7L2	DYNLL2	RACGAP1
miR-339-5p	CYHR1	DYNLL2	PPP2R5C
miR-192-5p	WEE1	E2F8	KIAA0101
miR-155-5p	WEE1	E2F8	FOXM1
miR-16-5p	WEE1	E2F8	RRM2
miR-500a-3p	CHIC2	ECT2	MAD2L1
miR-29b-3p	CHIC2	ECT2	MELK
miR-155-5p	MEF2A	ECT2	KIAA0101
miR-192-5p	DICER1	ECT2	UBE2C
miR-222-3p	DICER1	ECT2	SMC4
miR-361-5p	DICER1	ECT2	HMMR
miR-23b-3p	DICER1	ECT2	RACGAP1
let-7i-5p	RFX5	EED	EGR2
miR-29b-3p	ABCB6	EED	H2AFX
miR-500a-3p	IQGAP1	EED	EZH1
miR-149-5p	GRPEL1	EED	EZH2
miR-23b-3p	ZNF267	EFNA5	RASA1
miR-155-5p	FLI1	EFNA5	FGR
miR-145-5p	FLI1	EFNA5	LYN
miR-500a-3p	EIF5	EGR2	H2AFX
miR-149-5p	EIF5	EGR2	EZH2
miR-214-3p	EZH1	EIF5	RPS15A
miR-214-3p	EZH2	ELMO1	NCKAP1L
miR-30d-5p	EZH2	ELMO1	LYN
miR-138-5p	EZH2	ELMO1	GNAI2
let-7i-5p	EZH2	ELMO1	FGR
let-7b-5p	EZH2	ELMO1	VAV1
miR-194-5p	MRPL35	ETS1	MAPK1
miR-222-3p	MESDC1	ETS1	RUNX2
miR-23b-3p	HAS2	EXOC6	RALA
miR-149-5p	CEPT1	EXOC6	SNAP23
miR-138-5p	FABP4	EXOC6	MYO5A
miR-192-5p	F13A1	EXOC6	RAB3IP
miR-16-5p	SAT1	EZH1	EZH2
miR-16-5p	SESN1	EZH2	MELK
miR-222-3p	AGTPBP1	EZH2	H2AFX
miR-378a-3p	AGTPBP1	F13A1	TGFB1
miR-30d-5p	SAP30	F13A1	SERPINE1
miR-23b-3p	ATXN1	F13A1	SRGN
miR-181a-5p	GOT2	F13A1	TEX264
miR-194-5p	GOT2	F13A1	FAM49B
miR-16-5p	GOT2	FABP4	MED28
miR-23b-3p	TFPI2	FAF1	RNF125
miR-30d-5p	ZBTB10	FAF1	FAS
miR-194-5p	ZBTB10	FAM49B	TGFB1
miR-145-5p	ZBTB10	FAM49B	SERPINE1
miR-16-5p	ZBTB10	FAM49B	SRGN
miR-23b-3p	ZBTB11	FAM49B	TEX264
miR-214-3p	QKI	FANCD2	TOPBP1
miR-361-5p	QKI	FANCD2	H2AFX
miR-23b-3p	QKI	FANCD2	UBE2T
miR-181a-5p	ARRB2	FAS	TNFRSF1A
miR-155-5p	ARRB2	FAS	TNFRSF10B
miR-23b-3p	NDUFC1	FAS	MAP2K6
miR-155-5p	BIRC3	FBN1	TNC
miR-149-5p	SEC23A	FBN1	ITGA5
miR-23b-3p	SEC23A	FBN1	SDC2
miR-16-5p	GTF3C5	FBN1	FBN2
miR-23b-3p	ZBTB43	FBN2	ITGA5
miR-23b-3p	PRCP	FBXO9	STUB1
miR-29b-3p	PPM1D	FBXO9	GPS1
miR-99b-5p	PPM1D	FBXO9	RNF213
miR-145-5p	PPM1D	FBXO9	SOCS1
miR-16-5p	PPM1D	FBXO9	RNF138
miR-149-5p	PPM1F	FBXO9	KLHL5
let-7i-5p	CYB5A	FBXO9	TRIM37
miR-23b-3p	NDUFA7	FBXO9	RNF6
miR-23b-3p	CCM2	FBXO9	SMURF2
miR-361-5p	SEC24D	FBXO9	UBE2C
miR-181b-5p	SEC24D	FBXO9	NEDD4L
miR-574-3p	PTPN2	FBXO9	UBE2J1
miR-138-5p	PTPN2	FBXO9	SKP2
miR-155-5p	PTPN2	FGR	RASA1
miR-30d-5p	CCNK	FGR	GNAI2
miR-181b-5p	RASSF2	FGR	PLA2G4A
miR-23b-3p	TMPO	FGR	FRK
miR-378a-3p	ATP5H	FGR	LYN
miR-149-5p	SLAMF7	FKBP4	MAPK1
miR-23b-3p	HSPA12A	FKBP4	NR3C1
miR-24-3p	PTPRF	FOLR1	TFG
miR-24-3p	HNF4A	FOLR1	SEC24D
let-7b-5p	CCR7	FOLR1	SEC23A
miR-155-5p	CD36	FOLR1	SPTBN1
miR-23b-3p	CTSC	FOSB	NR4A2
miR-500a-3p	ZFR	FOSB	RAD21
miR-361-5p	ZFR	FOSB	H2AFX
miR-149-5p	KIF2A	FOXM1	RB1
miR-181a-5p	CD48	FOXM1	MELK
miR-181b-5p	CD48	FOXM1	KIAA0101
miR-16-5p	CD48	FOXM1	MCM10
miR-502-5p	CD44	FOXM1	HMMR
miR-532-5p	SLC43A3	FOXM1	RRM2
miR-149-5p	PAK3	FOXM1	UBE2C
miR-23b-3p	PAK3	FRK	MAPK1
miR-155-5p	PAK2	FRK	SDCBP
miR-502-5p	CD55	FRK	PRDX6
miR-29b-3p	CD55	FRK	PTEN
miR-24-3p	CD74	FSCN1	VCAM1
miR-149-5p	CD72	FSCN1	ZYX
miR-532-5p	RFTN1	GAD1	GOT2
miR-155-5p	DPY19L1	GAD1	GLS
miR-30d-5p	STK17B	GAD1	GLDC
miR-23b-3p	WWC1	GAD1	GATM
miR-155-5p	WWC1	GADD45A	MAPK8
miR-16-5p	WWC1	GADD45A	MAP2K6
miR-30d-5p	RGS2	GATM	NOS3
miR-500a-3p	SLC1A4	GATM	GLS
let-7b-5p	SLC1A4	GATM	SHMT2
miR-502-5p	RASGRP2	GATM	GLDC
miR-149-5p	RASGRP2	GCNT1	GCNT4
miR-23b-3p	CAMTA1	GLDC	GLS
miR-23b-3p	CD99	GLDC	SHMT2
miR-29b-3p	MAST4	GNA13	GNB4
miR-361-5p	RPGR	GNA13	IGF1R
miR-361-5p	PLA2G4C	GNA13	ROCK1
miR-181a-5p	PLA2G4A	GNA13	VAV1
miR-181b-5p	PLA2G4A	GNAI2	MAPK1
miR-149-5p	DCTN5	GNAI2	GNB4
miR-155-5p	SAMHD1	GNAI2	IGF1R
miR-24-3p	AURKB	GNAI2	NOS3
let-7i-5p	AURKB	GNAI2	NRAS
let-7b-5p	AURKB	GNAI2	MAPK8
miR-16-5p	AURKB	GNAI2	LYN
miR-149-5p	AURKA	GNB4	NRAS
miR-16-5p	GALNT1	GNB4	PTGER4
miR-29b-3p	S100B	GNB4	PRKCH
miR-23b-3p	RPIA	GNB4	GRK5
let-7b-5p	RPIA	GOT2	LAP3
miR-194-5p	CLCN5	GOT2	MPST
miR-155-5p	CLCN5	GOT2	MDH2
miR-192-5p	RB1	GPS1	SKP2
miR-194-5p	RB1	GPS1	KLHL5
miR-181b-5p	SERPINE1	GRPEL1	HSPA9
miR-138-5p	SERPINE1	GTF3C5	NR3C1
miR-99a-5p	SERPINE1	GYPC	HLA-A
miR-145-5p	SERPINE1	H2AFX	RIF1
miR-155-5p	BACH1	H2AFX	MBD2
miR-181a-5p	DIP2C	H2AFX	PIAS4
miR-192-5p	IER5	H2AFX	KAT2B
miR-192-5p	BIN2	H2AFX	RB1
miR-16-5p	YME1L1	H2AFX	SMARCA5
miR-138-5p	HIF1A	H2AFX	SAP30
miR-361-5p	RAD21	H2AFX	SAP30L
miR-192-5p	CDC7	H2AFX	RAD21
miR-574-3p	CDC42SE2	H2AFX	SMC4
miR-29b-3p	ING3	H2AFX	TCF7L2
miR-145-5p	AP3S1	H2AFX	WHSC1
miR-194-5p	NUDC	H2AFX	MAPK8
miR-155-5p	IFNGR1	HIF1A	MAPK1
miR-532-5p	IFNGR2	HIF1A	NR3C1
miR-149-5p	TCF12	HIF1A	MDM2
miR-155-5p	TCF12	HIF1A	NOS3
miR-29b-3p	SERPINB9	HLA-A	IRF1
let-7i-5p	GPS1	HLA-A	SNAP23
miR-145-5p	C11orf58	HLA-A	SAMHD1
miR-16-5p	ZYX	HLA-A	ICAM1
miR-24-3p	TOR2A	HLA-A	SEC24D
miR-500a-3p	AHR	HLA-A	VCAM1
miR-194-5p	GYG1	HLA-A	SEC23A
miR-155-5p	GYG1	HLA-A	SP100
miR-29b-3p	DNMT1	HLA-A	IFIT2
miR-16-5p	SKIL	HLA-A	HLA-C
miR-502-5p	BTN2A1	HLA-A	HLA-E
miR-155-5p	GCSAM	HLA-A	IRF2
miR-149-5p	MAFF	HLA-A	VAV1
miR-24-3p	CDK1	HLA-A	TAPBP
miR-16-5p	CDK1	HLA-A	HLA-G
miR-24-3p	LMBR1L	HLA-A	HLA-B
miR-30d-5p	LMBR1L	HLA-B	IRF1
miR-145-5p	LMBR1L	HLA-B	SNAP23
miR-181a-5p	PTPN22	HLA-B	SAMHD1
miR-361-5p	PSD3	HLA-B	ICAM1
miR-145-5p	NIPSNAP1	HLA-B	SEC24D
miR-23b-3p	PTP4A2	HLA-B	VCAM1
miR-145-5p	PTP4A2	HLA-B	SEC23A
miR-30d-5p	SEMA3A	HLA-B	SP100
miR-181a-5p	SEMA4C	HLA-B	IFIT2
miR-181b-5p	SEMA4C	HLA-B	HLA-C
miR-138-5p	SEMA4C	HLA-B	HLA-E
miR-532-5p	SEMA4C	HLA-B	IRF2
let-7b-5p	SEMA4C	HLA-B	HLA-G
miR-194-5p	PTPN12	HLA-B	TAPBP
let-7i-5p	PTPN12	HLA-C	IRF1
miR-145-5p	KLF4	HLA-C	SNAP23
miR-23b-3p	KLF3	HLA-C	SAMHD1
miR-29b-3p	CLEC2D	HLA-C	ICAM1
miR-193b-3p	CLEC2D	HLA-C	SEC24D
miR-361-5p	FOLR1	HLA-C	VCAM1
miR-29b-3p	SKP2	HLA-C	SEC23A
miR-638	PTOV1	HLA-C	SP100
miR-181b-5p	MRPS18B	HLA-C	IFIT2
miR-193b-3p	MRPS18B	HLA-C	IRF2
miR-532-5p	RUNX3	HLA-C	HLA-E
miR-30d-5p	RUNX2	HLA-C	TAPBP
miR-155-5p	RUNX2	HLA-C	HLA-G
miR-23b-3p	TFAM	HLA-E	IRF1
miR-16-5p	AURKAIP1	HLA-E	SNAP23
miR-502-5p	GYPC	HLA-E	SAMHD1
miR-149-5p	TEX264	HLA-E	ICAM1
miR-155-5p	INPP5D	HLA-E	SEC24D
miR-23b-3p	MAP7	HLA-E	VCAM1
miR-500a-3p	GADD45A	HLA-E	SEC23A
miR-502-5p	GADD45A	HLA-E	SP100
miR-181a-5p	ATM	HLA-E	IFIT2
miR-100-5p	ATM	HLA-E	IRF2
miR-138-5p	TRAM1	HLA-E	TAPBP
miR-155-5p	TRAM1	HLA-E	HLA-G
miR-361-5p	SERP1	HLA-G	IRF1
miR-23b-3p	AUH	HLA-G	SNAP23
miR-29b-3p	NKIRAS2	HLA-G	SAMHD1
miR-638	NKIRAS2	HLA-G	ICAM1
miR-149-5p	CDV3	HLA-G	SEC24D
miR-23b-3p	SP100	HLA-G	VCAM1
let-7b-5p	PRIM1	HLA-G	SEC23A
miR-16-5p	PRIM1	HLA-G	SP100
miR-149-5p	LCMT1	HLA-G	IFIT2
miR-155-5p	GOLT1B	HLA-G	IRF2
miR-29b-3p	COL4A2	HLA-G	TAPBP
let-7i-5p	COL4A2	HMGA1	RB1
let-7b-5p	COL4A2	HMGB2	UBE2C
miR-29b-3p	COL4A1	HMGB2	MAD2L1
miR-23b-3p	COL4A1	HMMR	MAD2L1
miR-361-5p	TIPRL	HMMR	MELK
let-7b-5p	ADRB2	HMMR	KIAA0101
miR-16-5p	ADRB2	HMMR	TYMS
miR-23b-3p	STK4	HMMR	UBE2C
miR-155-5p	SMAD2	HMMR	RRM2
miR-192-5p	SMURF2	HMMR	MCM10
miR-192-5p	ARHGAP29	HMMR	RACGAP1
miR-361-5p	NR4A2	HOOK1	HOOK3
miR-23b-3p	NR4A3	HOOK1	HOOK2
let-7b-5p	USP32	HOOK2	HOOK3
miR-23b-3p	USP46	HSPA12A	HSPA9
miR-145-5p	USP46	HSPA9	TLR4
miR-23b-3p	TGFBR2	HSPA9	SLC25A13
miR-29b-3p	IFNG	HSPA9	TOMM20
miR-16-5p	IFNG	ICAM1	IRF1
miR-16-5p	NT5DC1	ICAM1	TLN2
miR-23b-3p	NAP1L1	ICAM1	SP100
miR-155-5p	FMNL2	ICAM1	IRF2
miR-23b-3p	SPRY2	ICAM1	MSN
		IFIT2	IRF1
		IFIT2	SAMHD1
		IFIT2	IRF2
		IFNAR2	IFNG
		IFNAR2	IFNGR2
		IFNAR2	IFNGR1
		IFNAR2	STAT1
		IFNG	PTPN2
		IFNG	SOCS1
		IFNG	IFNGR2
		IFNG	IRF1
		IFNG	STAT1
		IFNG	IFNGR1
		IFNGR1	IFNGR2
		IFNGR1	PTPN2
		IFNGR1	SOCS1
		IFNGR1	STAT1
		IFNGR2	STAT1
		IFNGR2	SOCS1
		IGF1R	MAPK1
		IGF1R	MDM2
		IGF1R	PIK3CD
		IGF1R	PRKACB
		IGF1R	NRAS
		IL10RB	STAT1
		IL6ST	STAT1
		IL6ST	MAP2K6
		IL6ST	VAV1
		ING3	KAT2B
		INPP5D	RASA1
		INPP5D	PTEN
		INPP5D	PIK3CD
		IQGAP1	MAPK1
		IQGAP1	RAP1B
		IQGAP1	PEBP1
		IQGAP1	QKI
		IQGAP1	PRKACB
		IQGAP1	NRAS
		IQGAP1	RAP1A
		IRF1	NR3C1
		IRF1	SMARCC1
		IRF1	SAMHD1
		IRF1	SP100
		IRF1	IRF2
		IRF1	KAT2B
		IRF1	VCAM1
		IRF2	NR3C1
		IRF2	SMARCC1
		IRF2	SAMHD1
		IRF2	KAT2B
		IRF2	VCAM1
		IRF2	SP100
		ITGA5	TNC
		ITGA5	PLAUR
		KAT2B	NR3C1
		KAT2B	SMARCC1
		KAT2B	MDM2
		KAT2B	SMAD2
		KAT2B	TLE4
		KAT2B	RUNX3
		KAT2B	MEF2A
		KAT2B	SMARCA5
		KAT2B	TAF5
		KIAA0101	MAD2L1
		KIAA0101	MELK
		KIAA0101	MCM10
		KIAA0101	RACGAP1
		KIAA0101	TYMS
		KIAA0101	RRM2
		KIAA0101	UBE2C
		KIF2A	MAD2L1
		KIF2A	RAD21
		KIF2A	KIFC2
		KIF2A	NUDC
		KIF2A	PPP2R5C
		KIF2A	RACGAP1
		KIFC2	RACGAP1
		KLF4	SMAD2
		KLF4	TCF7L2
		KLHL5	STUB1
		KLHL5	RNF138
		KLHL5	TRIM37
		KLHL5	SMURF2
		KLHL5	SKP2
		KLHL5	SOCS1
		KLHL5	UBE2C
		KLHL5	RNF6
		KLHL5	NEDD4L
		KLHL5	RNF213
		KLHL5	UBE2J1
		KPNA3	KPNA4
		KRIT1	RAP1B
		KRIT1	RAP1A
		LAP3	STAT1
		LRRFIP1	STAT1
		LYN	MAPK1
		LYN	RASA1
		LYN	STAT1
		LYN	PLA2G4A
		LYN	NRAS
		LYN	PIK3CD
		LYN	WIPF1
		LYN	MAPK8
		LYN	PPP2R5C
		LYN	VAV1
		MAD2L1	MCM10
		MAD2L1	UBE2T
		MAD2L1	PRIM1
		MAD2L1	NUDC
		MAD2L1	PPP2R5C
		MAD2L1	SMC4
		MAD2L1	RACGAP1
		MAD2L1	MELK
		MAD2L1	RRM2
		MAD2L1	TYMS
		MAD2L1	RAD21
		MAD2L1	UBE2C
		MAP2K6	TNFRSF1A
		MAP2K6	MAPK1
		MAP2K6	RAP1B
		MAP2K6	PEBP1
		MAP2K6	MAP4K4
		MAP2K6	MAP3K3
		MAP2K6	RAP1A
		MAP2K6	MAPK8
		MAP2K6	TNF
		MAP3K14	TNFRSF1A
		MAP3K14	MAPK1
		MAP3K14	MAP3K8
		MAP3K14	TANK
		MAP3K14	TNF
		MAP3K3	TNFRSF1A
		MAP3K3	PAK2
		MAP3K3	MAP4K4
		MAP3K3	TNF
		MAP3K8	MAP4K4
		MAP4K4	TNFRSF1A
		MAP4K4	TANK
		MAP4K4	MYD88
		MAP4K4	TLR4
		MAP4K4	TNF
		MAPK1	PTPRF
		MAPK1	SPHK2
		MAPK1	ROCK1
		MAPK1	NCKAP1L
		MAPK1	SDC2
		MAPK1	SDCBP
		MAPK1	QKI
		MAPK1	PRKCH
		MAPK1	S100B
		MAPK1	PRKACB
		MAPK1	RAP1B
		MAPK1	PPP2R5C
		MAPK1	RAP1A
		MAPK1	TGFB1
		MAPK1	RASA1
		MAPK1	MAPK8
		MAPK1	SPRY2
		MAPK1	RB1
		MAPK1	PEBP1
		MAPK1	NR3C1
		MAPK1	PLA2G4A
		MAPK1	RUNX2
		MAPK1	STAT1
		MAPK1	PRDX6
		MAPK1	NRAS
		MAPK1	SMAD2
		MAPK1	PEA15
		MAPK8	RALA
		MAPK8	NR3C1
		MAPK8	RAP1B
		MAPK8	RASA1
		MAPK8	SDC2
		MAPK8	NRAS
		MAPK8	RAP1A
		MAPK8	RALGDS
		MAX	SMAD2
		MAX	MXD1
		MAX	SKP2
		MAX	SAP30
		MAX	PAK2
		MAX	TJP2
		MAX	TEX10
		MBD2	SAP30L
		MBD2	SAP30
		MBD2	SMARCA5
		MCAT	NDUFAB1
		MCCC1	MCCC2
		MCL1	PMAIP1
		MCL1	TNKS2
		MCM10	MELK
		MCM10	UBE2C
		MCM10	PRIM1
		MCM10	RRM2
		MDH2	MUT
		MDH2	UQCRFS1
		MDM2	PIAS2
		MDM2	TOPBP1
		MDM2	PPP2R5C
		MDM2	RUNX3
		MDM2	RB1
		MDM2	PTEN
		MDM2	PPM1D
		MEF2A	TCF12
		MELK	SMC4
		MELK	UBE2T
		MELK	TYMS
		MELK	RACGAP1
		MELK	UBE2C
		MELK	RRM2
		MMP1	NID1
		MPST	TXN2
		MPST	SUOX
		MRPL3	MRPS35
		MRPL3	MRPS18B
		MRPL3	RPS15A
		MRPL3	NDUFAB1
		MRPL3	MRPS23
		MRPL3	MRPS2
		MRPL3	MRPL35
		MRPL35	MRPS35
		MRPL35	MRPS18B
		MRPL35	MRPS23
		MRPL35	NDUFC1
		MRPL35	NDUFAB1
		MRPL35	MRPS2
		MRPS18B	MRPS35
		MRPS18B	MRPS23
		MRPS18B	MRPS2
		MRPS2	MRPS35
		MRPS2	MRPS23
		MRPS23	MRPS35
		MSN	VCAM1
		MSN	SDC2
		MSN	ROCK1
		MXD1	SAP30
		MYD88	TLR4
		MYO5A	RALA
		MYO5A	SNAP23
		NCKAP1L	WIPF1
		NCKAP1L	VAV1
		NDST2	SDC2
		NDUFA7	RBMS1
		NDUFA7	QKI
		NDUFA7	SCP2
		NDUFA7	UQCRFS1
		NDUFA7	NDUFC1
		NDUFA7	NDUFAB1
		NDUFAB1	UQCRFS1
		NDUFAB1	NDUFC1
		NDUFC1	UQCRFS1
		NEDD4L	STUB1
		NEDD4L	TGFB1
		NEDD4L	RNF138
		NEDD4L	SMAD2
		NEDD4L	TRIM37
		NEDD4L	SMURF2
		NEDD4L	SKP2
		NEDD4L	SOCS1
		NEDD4L	UBE2C
		NEDD4L	TGFBR2
		NEDD4L	VPS28
		NEDD4L	RNF6
		NEDD4L	RNF213
		NEDD4L	UBE2J1
		NIPBL	SETX
		NIPBL	RAD21
		NR3C1	STUB1
		NR3C1	PRKACB
		NR3C1	PPARGC1B
		NR3C1	STAT1
		NR3C1	SMARCC1
		NR3C1	TNF
		NR4A2	PIAS4
		NRAS	RALA
		NRAS	SNAP23
		NRAS	RAP1B
		NRAS	PDGFRA
		NRAS	PEBP1
		NRAS	RASA1
		NRAS	PAK2
		NRAS	RAP2B
		NRAS	RASGRP2
		NRAS	RAP2C
		NRAS	SPTBN1
		NRAS	PAK3
		NRAS	QKI
		NRAS	PPP2R5C
		NRAS	RAP1A
		NRAS	PIK3CD
		NRAS	RALGDS
		NSMAF	TNFRSF1A
		NSMAF	TNF
		NUDC	RAD21
		NUDC	PPP2R5C
		PAK2	SEMA3A
		PAK2	PPP1R12A
		PAK2	PAK3
		PAK2	VAV1
		PAK3	SEMA3A
		PAK3	VAV1
		PAK3	PPP1R12A
		PDE4B	PDE4D
		PDE4B	PRKACB
		PDE4D	PRKACB
		PDGFRA	PTPN12
		PDGFRA	RASA1
		PDGFRA	STAT1
		PEBP1	RAP1B
		PEBP1	SOD1
		PEBP1	RAP1A
		PEBP1	QKI
		PIAS4	RIF1
		PIAS4	WHSC1
		PIAS4	STAT1
		PIK3CD	PTEN
		PIK3CD	VAV1
		PLAUR	SERPINE1
		PLAUR	SNAP23
		PLAUR	RAP2B
		PLAUR	SELENBP1
		PLAUR	RAP1A
		POU2F2	TAF5
		PPARGC1B	STUB1
		PPARGC1B	STAT1
		PPP1R12A	ROCK1
		PPP1R12A	PPP2R5C
		PPP2R5C	RAD21
		PRCP	RAP1B
		PRDX6	SDCBP
		PRIM1	RB1
		PRIM1	TYMS
		PRIM1	RRM2
		PRKACB	RAP1B
		PRKACB	RAP1A
		PTEN	STUB1
		PTEN	TNKS2
		PTEN	ROCK1
		PTP4A2	RABGGTB
		PTPN2	STAT1
		QKI	RAP1B
		QKI	RAP1A
		RAB31	RAB8B
		RAB31	RABGGTB
		RAB3IP	RAB8B
		RAB8B	RAP1B
		RAB8B	RAP1A
		RAB8B	RABGGTB
		RACGAP1	UBE2C
		RACGAP1	RRM2
		RALA	SNAP23
		RALA	RALGDS
		RALGDS	RAP1B
		RALGDS	RAP1A
		RAP1A	SNAP23
		RAP1A	RAP1B
		RAP1A	RAPGEF6
		RAP1A	RAP2B
		RAP1A	RASGRP2
		RAP1A	VAV1
		RAP1B	VAV1
		RAP1B	RAPGEF6
		RAP1B	RASGRP2
		RAP2B	SNAP23
		RAP2B	RAP2C
		RAP2C	SNAP23
		RAPH1	TLN2
		RASA1	SPRY2
		RASA1	SDC2
		RASSF2	STK4
		RB1	SMARCC1
		RB1	SP100
		RB1	SMC4
		RB1	RUNX2
		RB1	SKP2
		RBMS1	RFX5
		RBMS1	SCP2
		RIF1	WHSC1
		RNF138	STUB1
		RNF138	SKP2
		RNF138	TRIM37
		RNF138	SOCS1
		RNF138	SMURF2
		RNF138	RNF213
		RNF138	UBE2J1
		RNF138	UBE2C
		RNF138	RNF6
		RNF149	TNFRSF10B
		RNF213	STUB1
		RNF213	TRIM37
		RNF213	SMURF2
		RNF213	SKP2
		RNF213	SOCS1
		RNF213	UBE2C
		RNF213	RNF6
		RNF213	UBE2J1
		RNF6	STUB1
		RNF6	TRIM37
		RNF6	SMURF2
		RNF6	SKP2
		RNF6	SOCS1
		RNF6	UBE2C
		RNF6	UBE2J1
		RPS15A	UTP18
		RPS15A	TRAM1
		RPS15A	SPCS3
		RRM2	TYMS
		RRM2	UBE2C
		RRM2	SMC4
		RUNX3	TBX21
		RUNX3	TGFB1
		RUNX3	SMURF2
		RUNX3	TCF7L2
		SAP30	SMAD2
		SAP30	SMARCA5
		SAP30	SKIL
		SAP30	SAP30L
		SAP30L	SMARCA5
		SAT1	TNC
		SDC2	TGFB1
		SDC2	SDCBP
		SDC2	TNC
		SDC2	STAT1
		SDC2	SPRY2
		SEC23A	TFG
		SEC23A	SEC24D
		SEC24D	TFG
		SERPINE1	TGFB1
		SERPINE1	TEX264
		SERPINE1	SRGN
		SERPINE1	SMAD2
		SH2D2A	VAV1
		SHMT2	TYMS
		SKIL	SMAD2
		SKIL	SMURF2
		SKP2	STUB1
		SKP2	TRIM37
		SKP2	SMURF2
		SKP2	UBE2J1
		SKP2	STAT1
		SKP2	SOCS1
		SKP2	UBE2C
		SMAD2	TGFB1
		SMAD2	TGFBR2
		SMAD2	SMURF2
		SMAD2	ZFYVE9
		SMARCA5	SMARCC1
		SMC4	TYMS
		SMURF2	STUB1
		SMURF2	TGFB1
		SMURF2	TRIM37
		SMURF2	SOCS1
		SMURF2	UBE2J1
		SMURF2	UBE2C
		SMURF2	TGFBR2
		SMURF2	ZFYVE9
		SNTB1	SNTB2
		SNX5	SNX6
		SOCS1	STUB1
		SOCS1	TRIM37
		SOCS1	UBE2J1
		SOCS1	UBE2C
		SOCS1	VAV1
		SP100	VCAM1
		SPCS3	TRAM1
		SPTBN1	TGFB1
		SPTBN1	TGFBR2
		SRGN	TGFB1
		SRGN	TEX264
		STAT1	TNFRSF1A
		STAT1	VCAM1
		STAT1	TNF
		STUB1	TRIM37
		STUB1	UBE2C
		STUB1	UBE2J1
		TANK	TNFRSF1A
		TANK	TLR4
		TANK	TNF
		TCF7L2	TLE4
		TEX10	UTP18
		TEX264	TGFB1
		TFG	TPM3
		TGFB1	ZFYVE9
		TGFB1	TGFBR2
		TGFBR2	ZFYVE9
		TMOD3	TPM3
		TNF	TNFRSF1A
		TNF	VCAM1
		TNF	TNFAIP3
		TNFAIP3	TNFRSF1A
		TOPBP1	UBE2T
		TRIM37	UBE2J1
		TRIM37	UBE2C
		TYMS	UBE2T
		TYMS	UBE2C
		UBE2C	UBE4B
		UBE2C	UBE2J1
		UBE2C	UBE2T
Abbreviations: KTR, kidney transplant rejection; PPIN, protein-protein interaction network.
