# Supplementary material for: Multi-omics network characterization reveals novel microRNA biomarkers and mechanisms for diagnosis and subtyping of kidney transplant rejection
Source: J Transl Med. 2021 Aug 13;19:346. doi: 10.1186/s12967-021-03025-8 (PMC8361655; doi:10.1186/s12967-021-03025-8)
Supplement: Supplementary file 3 — Additional file 3. Significantly enriched BP terms by identified miRNA biomarkers. [file 12967_2021_3025_MOESM3_ESM.xlsx]

## Sheet: Result
Additional file 3. Significantly enriched BP terms by identified miRNA biomarkers.
BP Term	Count	Genes	P-value
GO:0060333~interferon-gamma-mediated signaling pathway	10	SP100, VCAM1, IFNGR1, STAT1, IRF1, IRF2, HLA-C, HLA-A, HLA-G, ICAM1	4.46095e-07
GO:0000122~negative regulation of transcription from RNA polymerase II promoter	28	SP100, TSHZ3, WWC1, ZBTB1, NEDD4L, PRDM1, BACH1, CDC73, ZFP36, CCND1, WHSC1, CD36, CRYM, E2F8, MEF2A, TLE4, SMAD2, STAT1, CBX2, DICER1, KLF4, ACVR2B, NR4A3, IRF2, MDM2, FOSB, PTPN2, FRK	1.48548e-06
GO:1902042~negative regulation of extrinsic apoptotic signaling pathway via death domain receptors	7	NOS3, SERPINE1, HMGB2, FAS, TNFAIP3, TNFRSF10B, ICAM1	4.54556e-06
GO:0006915~apoptotic process	23	MEF2A, RTKN, STAT1, CARD8, BNIP3, PTEN, C8ORF4, TNFAIP3, TNFRSF10B, STK4, TGFBR2, MELK, GRK5, IRF1, INPP5D, FAS, PMAIP1, BNIP2, PAK2, MYD88, CTSC, MAP2K6, BIRC3	8.73408e-06
GO:0006366~transcription from RNA polymerase II promoter	21	MEF2A, ATF1, SMAD2, CEBPB, CBFB, TCF12, NUCKS1, DEK, ARRB2, KLF4, ETS1, BACH1, FLI1, RUNX2, ELF4, IRF1, IRF2, TFAM, FOSB, CAMTA1, MYBL1	2.11892e-05
GO:0060337~type I interferon signaling pathway	8	SP100, STAT1, IRF1, IRF2, HLA-C, HLA-A, SAMHD1, HLA-G	2.3602e-05
GO:0071222~cellular response to lipopolysaccharide	9	ZFP36, CEBPB, SERPINE1, PDE4B, HMGB2, TNFAIP3, CD36, CDC73, ICAM1	0.000144784
GO:0048013~ephrin receptor signaling pathway	8	SDCBP, ROCK1, ARPC3, RASA1, SDC2, ARPC5, PAK3, ACTB	0.000158969
GO:0045944~positive regulation of transcription from RNA polymerase II promoter	28	ATF1, CEBPB, CBFB, SERPINE1, HMGB2, NUCKS1, ETS1, BACH1, CDC73, CAMTA1, MYBL1, E2F8, MEF2A, SMAD2, SMARCC1, PPP1R12A, STAT1, TCF12, KLF4, FLI1, SETX, NR4A3, ELF4, IRF1, IRF2, TFAM, FOSB, CRLF3	0.000327317
GO:0071260~cellular response to mechanical stimulus	7	PTGER4, BNIP3, IRF1, FAS, TNFRSF10B, MAP3K14, MYD88	0.000384119
GO:0060334~regulation of interferon-gamma-mediated signaling pathway	4	SOCS1, IFNGR1, STAT1, PTPN2	0.000622756
GO:0042493~response to drug	13	CDKN1A, STAT1, PTEN, HMGB2, TGFBR2, ICAM1, SOD1, CCND1, MDM2, FOSB, UQCRFS1, TOP1, MAP2K6	0.000877809
GO:0007165~signal transduction	30	RTKN, ROCK1, GOLT1B, RAPH1, ARRB2, STK4, IGF1R, GNA13, AKAP10, RAP1A, INPP5D, MIER1, PDE4B, PAK2, MAP2K6, CSNK1G3, PPP1R12A, IFNGR1, IL15, CSNK1A1, PLAUR, TNFRSF10B, DEK, ACVR2B, RAP2B, RASA1, DEPDC1, FAS, ERG, MYD88	0.000937084
GO:0070301~cellular response to hydrogen peroxide	6	SETX, BNIP3, MDM2, TNFAIP3, KLF4, ETS1	0.00100119
GO:0006928~movement of cell or subcellular component	7	GNA13, TPM3, ARPC3, CAPZA2, PLAUR, ARPC5, ACTB	0.0010671
GO:0043066~negative regulation of apoptotic process	16	CDKN1A, BNIP3, PTEN, PLAUR, IGF1R, SETX, GRK5, AGO4, MDM2, FAS, SPRY2, BNIP2, PAK2, MYD88, MAP4K4, BIRC3	0.00131484
GO:0030033~microvillus assembly	4	RAP1A, RAP2B, RAPGEF6, MAP4K4	0.00142297
GO:0022614~membrane to membrane docking	3	VCAM1, ROCK1, ICAM1	0.00175584
GO:0016032~viral process	12	CCNA2, SP100, MORC3, TRAM1, VCAM1, MDFIC, MMP1, MDM2, HLA-C, HLA-A, TOP1, PAK2	0.00248399
GO:0007182~common-partner SMAD protein phosphorylation	3	SMAD2, SPTBN1, TGFBR2	0.00261041
GO:0042759~long-chain fatty acid biosynthetic process	3	MYO5A, ELOVL6, QKI	0.00261041
GO:0023014~signal transduction by protein phosphorylation	5	STK4, PAK2, ACVR2B, MAP4K4, TGFBR2	0.00284488
GO:0000165~MAPK cascade	11	SETX, MEF2A, MAP3K3, DUSP5, ZFP36, NRAS, RASA1, PAK3, MAP3K14, SPTBN1, MAP2K6	0.00298617
GO:0045444~fat cell differentiation	6	SOCS1, NR4A3, CCND1, GRK5, KLF4, SOCS7	0.00301965
GO:0010165~response to X-ray	4	CDKN1A, CCND1, PMAIP1, LIG4	0.00306683
GO:0008286~insulin receptor signaling pathway	6	SMARCC1, EIF4EBP2, AP3S1, SOCS7, PTPN2, IGF1R	0.00402096
GO:0050728~negative regulation of inflammatory response	6	PTGER4, ZFP36, TNFAIP3, KLF4, ETS1, PTPN2	0.00424656
GO:0007159~leukocyte cell-cell adhesion	4	VCAM1, ROCK1, SELE, ICAM1	0.00444651
GO:0006955~immune response	14	PTGER4, CEBPB, IL15, TCF12, HLA-C, TNFRSF10B, HLA-A, SAMHD1, ETS1, IGF1R, FAS, CD36, MAP3K14, CTSC	0.00470839
GO:0002480~antigen processing and presentation of exogenous peptide antigen via MHC class I, TAP-independent	3	HLA-C, HLA-A, HLA-G	0.00610019
GO:2000352~negative regulation of endothelial cell apoptotic process	4	SERPINE1, KRIT1, TNFAIP3, ICAM1	0.00614872
GO:0001569~patterning of blood vessels	4	GNA13, COL4A1, STK4, TGFBR2	0.00614872
GO:0050900~leukocyte migration	7	NRAS, ROCK1, MMP1, INPP5D, PDE4B, SELE, ICAM1	0.00616095
GO:0043123~positive regulation of I-kappaB kinase/NF-kappaB signaling	8	MAP3K3, GOLT1B, MIER1, TNFRSF10B, CD36, MAP3K14, MYD88, BIRC3	0.00619558
GO:0001570~vasculogenesis	5	RASA1, HAS2, CCM2, QKI, TGFBR2	0.00679162
GO:0002474~antigen processing and presentation of peptide antigen via MHC class I	4	SEC23A, HLA-C, HLA-A, HLA-G	0.00747161
GO:0008285~negative regulation of cell proliferation	13	SMAD2, CDKN1A, NOS3, PTEN, KLF4, STK4, PPM1D, ETS1, CDC73, IRF1, SPRY2, PTPN2, FRK	0.00754292
GO:0046621~negative regulation of organ growth	3	WWC1, PTEN, STK4	0.00755793
GO:0009612~response to mechanical stimulus	5	PTGER4, STAT1, FOSB, ETS1, TGFBR2	0.00815743
GO:0043524~negative regulation of neuron apoptotic process	7	CEBPB, NR4A3, ROCK1, RASA1, LIG4, SOD1, CPEB4	0.00894023
GO:0046677~response to antibiotic	4	MDM2, UQCRFS1, ETS1, SOD1	0.00895012
GO:0045595~regulation of cell differentiation	4	HMGB2, SPRY2, KLF4, RUNX2	0.00895012
GO:0090557~establishment of endothelial intestinal barrier	3	RAP2B, RAPGEF6, MYD88	0.00915602
GO:0071456~cellular response to hypoxia	6	CCNA2, BNIP3, PTEN, MDM2, PMAIP1, ICAM1	0.00959202
GO:0045893~positive regulation of transcription, DNA-templated	15	SMAD2, SMARCC1, SP100, STAT1, HMGB2, KLF4, ETS1, RUNX2, CCNA2, MDFIC, ELF4, IRF1, TFAM, CRLF3, MYBL1	0.0101307
GO:0050901~leukocyte tethering or rolling	3	VCAM1, ROCK1, SELE	0.0127573
GO:0045088~regulation of innate immune response	3	IRF1, SAMHD1, BIRC3	0.0127573
GO:0007265~Ras protein signal transduction	5	CCNA2, SDCBP, CDKN1A, NRAS, RAPGEF6	0.014664
GO:0009791~post-embryonic development	5	SMAD2, MORC3, PRDM1, MUT, ACVR2B	0.0168765
GO:0030155~regulation of cell adhesion	4	PPP1R12A, ROCK1, PKP4, ICAM1	0.0199955
GO:1902041~regulation of extrinsic apoptotic signaling pathway via death domain receptors	3	SP100, FAS, TNFRSF10B	0.0214732
GO:0051412~response to corticosterone	3	CDKN1A, CCND1, FOSB	0.023946
GO:0006402~mRNA catabolic process	3	ZFP36, AGO4, DCP2	0.023946
GO:0016567~protein ubiquitination	11	ATG3, SOCS1, KLHL5, RNF149, MDM2, TNFAIP3, NEDD4L, ARRB2, SOCS7, BACH1, BIRC3	0.024001
GO:0007568~aging	7	VCAM1, IL15, PTEN, NUDT1, CTSC, SOD1, TGFBR2	0.0243508
GO:0031100~organ regeneration	4	CCNA2, CDKN1A, NR4A3, TGFBR2	0.0252687
GO:0071230~cellular response to amino acid stimulus	4	CEBPB, SOCS1, COL4A1, CPEB4	0.0252687
GO:2001032~regulation of double-strand break repair via nonhomologous end joining	2	DEK, WHSC1	0.0267372
GO:0014740~negative regulation of muscle hyperplasia	2	NOS3, KLF4	0.0267372
GO:0001866~NK T cell proliferation	2	IL15, ELF4	0.0267372
GO:0018105~peptidyl-serine phosphorylation	6	CSNK1G3, MORC3, CSNK1A1, STK4, PAK2, TGFBR2	0.0270089
GO:0048545~response to steroid hormone	3	MDM2, HMGB2, TGFBR2	0.0292197
GO:0098609~cell-cell adhesion	9	SDCBP, FMNL2, STAT1, TMOD3, FSCN1, PAK2, SPTBN1, SNX5, TMPO	0.0306345
GO:0042542~response to hydrogen peroxide	4	NR4A3, STAT1, KPNA4, SOD1	0.0312164
GO:0007369~gastrulation	3	SMAD2, NR4A3, TGFBR2	0.0320139
GO:0040008~regulation of growth	4	SOCS1, SOCS7, PAK2, TGFBR2	0.0344414
GO:0032435~negative regulation of proteasomal ubiquitin-dependent protein catabolic process	3	SDCBP, SMARCC1, N4BP1	0.0349086
GO:0006357~regulation of transcription from RNA polymerase II promoter	12	ATF1, SMARCC1, TSHZ3, CBFB, TCF12, HMGB2, FOSB, NUCKS1, DEK, ERG, FLI1, RUNX2	0.0366286
GO:0019882~antigen processing and presentation	4	HLA-C, HLA-A, HLA-G, RAB8B	0.0378322
GO:0000086~G2/M transition of mitotic cell cycle	6	CDKN1A, WEE1, PPP1R12A, MELK, CEP41, PPM1D	0.0378875
GO:0007596~blood coagulation	7	AKAP10, IRF1, IRF2, TFPI2, CAPZA2, PLAUR, CD36	0.0384837
GO:0046061~dATP catabolic process	2	NUDT1, SAMHD1	0.0398377
GO:0035583~sequestering of TGFbeta in extracellular matrix	2	FBN2, FBN1	0.0398377
GO:0042512~negative regulation of tyrosine phosphorylation of Stat1 protein	2	SOCS1, PTPN2	0.0398377
GO:0002486~antigen processing and presentation of endogenous peptide antigen via MHC class I via ER pathway, TAP-independent	2	HLA-C, HLA-A	0.0398377
GO:0006203~dGTP catabolic process	2	NUDT1, SAMHD1	0.0398377
GO:1900625~positive regulation of monocyte aggregation	2	NR4A3, HAS2	0.0398377
GO:0045648~positive regulation of erythrocyte differentiation	3	INPP5D, HMGB2, ETS1	0.0409869
GO:0016055~Wnt signaling pathway	7	TLE4, CSNK1G3, KIAA0922, GRK5, TNKS2, CSNK1A1, CDC73	0.0411059
GO:0001701~in utero embryonic development	7	GNA13, SMAD2, MBNL1, NOS3, LIG4, CCM2, TGFBR2	0.0411059
GO:0070373~negative regulation of ERK1 and ERK2 cascade	4	PTEN, SPRY2, KLF4, PTPN2	0.0432253
GO:2000134~negative regulation of G1/S transition of mitotic cell cycle	3	CDKN1A, PTEN, CDC73	0.0441643
GO:0007569~cell aging	3	MORC3, ICAM1, SOD1	0.0441643
GO:0035335~peptidyl-tyrosine dephosphorylation	5	DUSP5, PTP4A2, PTEN, PALD1, PTPN2	0.0447144
GO:0071407~cellular response to organic cyclic compound	4	CEBPB, STAT1, PAK3, PAK2	0.045104
GO:0035556~intracellular signal transduction	11	SMAD2, SDCBP, MAP3K3, ZFP36, MELK, RASA1, INPP5D, DEPDC1, STK4, SOCS7, MAP4K4	0.0467299
GO:0048661~positive regulation of smooth muscle cell proliferation	4	NR4A3, STAT1, MYD88, TGFBR2	0.0470226
GO:0045669~positive regulation of osteoblast differentiation	4	FBN2, CEBPB, ACVR2B, RUNX2	0.0470226
Abbreviation: BP, biological process.
