# Supplementary material for: Multi-omics network characterization reveals novel microRNA biomarkers and mechanisms for diagnosis and subtyping of kidney transplant rejection
Source: J Transl Med. 2021 Aug 13;19:346. doi: 10.1186/s12967-021-03025-8 (PMC8361655; doi:10.1186/s12967-021-03025-8)
Supplement: Supplementary file 4 — Additional file 4. Clusters extracted from KTR-specific PPIN using MCODE. [file 12967_2021_3025_MOESM4_ESM.xlsx]

## Sheet: Result
Additional file 4. Clusters extracted from KTR-specific PPIN using MCODE.
Cluster	Score (Density*#Nodes)	Nodes	Edges	Node IDs
1	14.593	28	197	STUB1, ASB1, RACGAP1, CCNA2, MELK, CEP55, RRM2, TYMS, DTL, KIAA0101, AURKA, ASB13, SOCS1, SKP2, UBE2J1, NEDD4L, UBE2C, RNF6, KLHL5, SMURF2, CDK1, RNF213, HMMR, TRIM37, AURKB, RNF138, FBXO9, MAD2L1
2	8.438	33	135	IFIT2, IRF2, VCAM1, CCND1, ICAM1, SAMHD1, RAP1A, HLA-G, NRAS, HLA-B, KIF2A, QKI, HLA-A, CENPQ, PEBP1, ARRB2, PPP2R5C, HLA-E, RAP1B, CDKN1A, HLA-C, NUDC, SP100, DYNLL2, IQGAP1, RAD21, MAPK1, IRF1, CCND3, CCNE1, CD44, RB1, CDC42
3	7	7	21	MRPL3, AURKAIP1, MRPS18B, MRPS35, MRPS2, MRPL35, MRPS23
4	5.429	29	76	FOLR1, SEC23A, CD55, SPTBN1, SEC24D, FAM49B, TEX264, F13A1, SRGN, DCTN5, SERPINE1, ARPC5, CFD, NCKAP1L, CAPZA2, SMARCA5, KAT2B, SMARCC1, TGFB1, SAP30, SAP30L, NR3C1, ARPC3, DNMT1, MBD2, H2AFX, ARID4B, CBFB, WIPF1
5	4.8	6	12	GAD1, GLS, GLDC, GATM, DLD, CNDP2
6	4.074	28	55	BIRC3, TANK, MAP3K3, WHSC1, PIAS4, DUSP6, RASA1, DUSP2, RIF1, CALU, ATM, DUSP1, CSF1, STAT1, FBN1, MAP3K14, SDC2, TNC, IFNGR1, IFNGR2, SDCBP, IFNG, IFNAR2, PRDX6, FRK, TNF, CASP2, TNFRSF1A
7	4	4	6	PLAUR, CD36, RAP2B, SNAP23
8	4	6	10	PRKACB, ADRB2, CCR7, CXCL2, GNB4, ADCY1
9	4	4	6	MED28, FABP4, CEBPA, CEBPB
10	3.833	13	23	UQCRFS1, TLR4, NDUFAB1, NDUFC1, COQ2, NDUFA7, ATP5H, ACAD9, HSPA9, MAP4K4, GRPEL1, ATP5G1, MYD88
11	3	3	3	SMAD2, ZFYVE9, TGFBR2
12	3	3	3	EZH2, EED, CBX2
13	3	11	15	PAK2, ING3, CASP3, GNA13, CASP7, ROCK1, DR1, ARHGEF12, PAK3, PPP1R12A, ACTB
14	3	3	3	FGR, ELMO1, GNAI2
15	3	3	3	SPCS3, RPS15A, TRAM1
16	3	3	3	HOOK3, HOOK1, HOOK2
17	3	3	3	SNX5, AP1S2, AP3S1
18	3	3	3	MCCC2, MCCC1, AUH
Abbreviations: KTR, kidney transplant rejection; PPIN, protein-protein interaction network; MCODE, Molecular Complex Detection.
